# Supplementary material for: Purified Human Pancreatic Duct Cell Culture Conditions Defined by Serum-Free High-Content Growth Factor Screening
Source: PLoS One. 2012 Mar 19;7(3):e33999. doi: 10.1371/journal.pone.0033999 (PMC3307781; doi:10.1371/journal.pone.0033999)
Supplement: Dataset S2 — Dataset S1 in comma-separated values format. (TXT) [file pone.0033999.s002.txt]

Pattern	[bFGF] (ng/mL)	[EGF] (ng/mL)	[HGF] (ng/mL)	[KGF] (ng/mL)	[VEGF] (ng/mL)	x bFGF	x EGF	x HGF	x KGF	x VEGF	Pancreas	Donor age	Total cell number in 16 images (0.176 cm2)	Fraction BrdU+ cells (%)	Number of CK19+ cells	Fraction CK19+ cells (%)	Number BrdU+CK19+ cells	Fraction of CK19+ cells that are BrdU+ (%)	Number of vimentin- cells	Fraction vimentin- cells (%)	Number of BrdU+Vimentin- cells	Fraction of vimentin- cells that are BrdU+ (%)	Total number of cells normalized to - - - - - condition	Fraction BrdU+ cells normalized to - - - - - condition	Number of CK19+ cells normalized to - - - - - condition	Number of CK19+BrdU+ cells normalized to - - - - - condition	Fraction of CK19+ cells that are BrdU+ normalized to - - - - - condition	Number of vimentin- cells normalized to - - - - - condition	Fraction of vimentin- cells that are BrdU+ normalized to - - - - - condition
-----	0	0	0	0	0	-1	-1	-1	-1	-1	BC129	17	4765	9.41	3188.1121	67.94	63	2.188677667	4021.939	80.995	52.27765		1	1	1	1	1	1	1
----+	0	0	0	0	20	-1	-1	-1	-1	1	BC129	17	4787.33333	12.16666667	3449.5018	74.27	73.33333333	2.195951364	3617.9948	81.41	49.5815	1.370144294	1.000779528	1.342830814	1.092165273	1.388723545	1.294335217	1.07175619	1.065673919
---+-	0	0	0	20	0	-1	-1	-1	1	-1	BC129	17	5015.33333	14.32666667	3130.3449	65.05666667	76.33333333	2.622815528	4493.57075	81.64	66.55325	1.484163077	1.048649439	1.596754941	0.974712054	1.523445767	1.517383648	1.186588603	1.147859671
--+--	0	0	20	0	0	-1	-1	1	-1	-1	BC129	17	4840.66667	13.12333333	3372.011067	69.82	66.66666667	1.91707369	4568.54265	87.605	69.57545	1.524347703	1.019774905	1.409294127	1.112308633	1.169345238	1.230693165	1.221962807	1.155713137
-+---	0	20	0	0	0	-1	1	-1	-1	-1	BC129	17	5457.66667	16.12	2543.6198	47.12	78	3.248879159	4796.0663	90.92	100.48715	2.095188243	1.149890255	1.863304103	0.788863898	1.604199735	1.969030053	1.270347589	1.639015611
+----	20	0	0	0	0	1	-1	-1	-1	-1	BC129	17	5337	19.18	3245.9257	61.52	90.66666667	2.790503371	4966.43065	84.11	147.72975	2.939441835	1.123588414	2.156410167	1.04544291	1.776984127	1.857748211	1.185614974	2.338050643
---++	0	0	0	20	20	-1	-1	-1	1	1	BC129	17	4953	11.54666667	2726.030167	58.15666667	70	2.911433902	4546.9874	86.665	97.3994	2.044427017	1.041646631	1.351135872	0.862376409	1.242791005	1.400329027	1.157321795	1.680317076
--+-+	0	0	20	0	20	-1	-1	1	-1	1	BC129	17	4654.33333	13.48333333	3218.9497	69.06333333	65.66666667	2.026930174	3793.146	85.47	49.04035	1.293908662	1.036098432	1.547678255	0.966202997	1.259623016	1.475440391	1.024136456	1.022277359
-+--+	0	20	0	0	20	-1	1	-1	-1	1	BC129	17	5348	15	2930.954133	55.43333333	64	2.193981107	4587.0945	87.89	104.0336	2.249449787	1.089965312	1.72723547	0.967702025	1.441931217	1.559683629	1.159797057	1.686969854
+---+	20	0	0	0	20	1	-1	-1	-1	1	BC129	17	4635.33333	14.57666667	3452.587933	75.04333333	72.33333333	2.105297311	4792.51455	88.915	100.4328	2.143412408	0.920481176	1.949094637	1.142774151	1.761706349	1.76965799	1.025095846	1.562297742
--++-	0	0	20	20	0	-1	-1	1	1	-1	BC129	17	4719.33333	15.46333333	2822.1516	60.25666667	77.33333333	2.594903093	4459.98215	85.515	102.29465	2.296127068	1.13469763	1.971010747	0.78759977	1.309689153	1.821448861	1.148033473	1.833690848
-+-+-	0	20	0	20	0	-1	1	-1	1	-1	BC129	17	5638.33333	17.85	2674.0945	48.95666667	71.33333333	2.729529221	5065.8033	87.63	113.8302	2.187878762	1.005579727	1.965928838	0.969876184	1.363194444	1.601408066	1.137777085	1.786330337
+--+-	20	0	0	20	0	1	-1	-1	1	-1	BC129	17	4918.66667	20.25	2815.666333	60.44	75.66666667	2.690350362	4403.9078	88.29	135.2039	3.019833769	1.197727493	2.272257739	0.913054043	1.789219577	2.014216616	1.20374922	2.275541343
-++--	0	20	20	0	0	-1	1	1	-1	-1	BC129	17	5411	18.85333333	2492.3276	45.69333333	89.66666667	3.591102373	4423.69335	86.61	109.95825	2.479896405	1.037123982	1.886464561	0.710031778	1.293452381	1.954898284	1.228906797	1.968117148
+-+--	20	0	20	0	0	1	-1	1	-1	-1	BC129	17	5194	26.37666667	1960.075033	38.73666667	67.33333333	3.729013069	4788.0648	90.935	96.468	2.04065159	1.145700142	2.73035051	0.574634489	1.615178571	3.140561296	1.024690426	1.551711104
++---	20	20	0	0	0	1	1	-1	-1	-1	BC129	17	4680.33333	24.35333333	2512.8118	54.43333333	72.33333333	2.925556008	4532.5808	90.56	200.51005	4.346041673	1.052896068	3.114715686	0.802313522	1.440641534	2.312273061	1.159817841	3.198636896
--+++	0	0	20	20	20	-1	-1	1	1	1	BC129	17	5273.66667	13.06666667	2540.8188	49.45666667	73.66666667	3.225794158	5282.0082	88.07	193.6716	3.54839183	0.991765986	1.433505911	1.010941466	1.243584656	1.524612964	1.237141385	2.963069657
-+-++	0	20	0	20	20	-1	1	-1	1	1	BC129	17	4770.66667	15.59333333	3067.0828	64.50666667	69.66666667	2.270381193	5119.06665	89.625	110.3914	2.166250268	1.085461015	1.917378898	1.009962417	1.685416667	1.798986788	1.184987588	1.642608663
-++-+	0	20	20	0	20	-1	1	1	-1	1	BC129	17	5611.33333	20.01333333	3046.663967	54.13333333	111.3333333	3.721742484	5137.9668	91.12	160.0696	3.109296234	1.129087719	2.207180006	0.904565808	1.994675926	2.627749939	1.337154521	2.48727288
+--++	20	0	0	20	20	1	-1	-1	1	1	BC129	17	5035.33333	16.85333333	2522.447667	52.44333333	78	3.302711118	4449.55735	87.11	117.11	2.623759426	1.033535797	1.833729601	0.855146411	1.769212963	2.012092044	1.084351919	2.006258892
+-+-+	20	0	20	0	20	1	-1	1	-1	1	BC129	17	5523.66667	21.42	2315.457033	44.21666667	79	3.640371976	5061.9218	86.595	158.5548	3.136581875	1.212390087	2.173037041	0.757017698	1.605919312	2.276845908	1.226690945	2.483453132
++--+	20	20	0	0	20	1	1	-1	-1	1	BC129	17	5059	26.21666667	3195.3463	62.87333333	87.33333333	2.893811823	4889.01165	89.69	138.3406	2.838921097	1.082681228	3.055741605	0.862664878	1.953736772	2.979832642	1.223144463	2.196921895
-+++-	0	20	20	20	0	-1	1	1	1	-1	BC129	17	5387.66667	15.07666667	2040.0028	41.16	69.33333333	4.062526757	5213.64255	90.45	196.7223	3.769169023	1.106444312	1.994191013	0.695147134	1.473974868	2.016819546	1.195008958	3.017186518
+-++-	20	0	20	20	0	1	-1	1	1	-1	BC129	17	5599.33333	24.98333333	1784.416267	32.40666667	79.33333333	4.505639169	4742.47555	87.69	182.9722	3.818171865	1.225439332	2.928442182	0.498249535	1.391865079	2.929296316	1.338422907	2.858528229
++-+-	20	20	0	20	0	1	1	-1	1	-1	BC129	17	5781.66667	22.57333333	2063.509833	35.87	73.33333333	3.547904415	5713.9904	90.055	243.5246	4.232119738	1.212564395	2.855199252	0.648388767	1.500198413	2.575594757	1.406277559	3.161018977
+++--	20	20	20	0	0	1	1	1	-1	-1	BC129	17	5863.33333	31.3	1562.009567	26.82333333	70.66666667	4.521202532	5460.07605	90.695	258.6628	4.729002863	1.239269444	3.560323028	0.442801954	1.338657407	3.198926662	1.318846288	3.735113001
-++++	0	20	20	20	20	-1	1	1	1	1	BC129	17	5121	15.26333333	2465.3988	50.92	84.66666667	3.684785822	5135.95725	92.175	223.72335	4.293944472	1.006391851	1.751707198	1.028230031	1.552281746	1.588887041	1.132778328	3.457436376
+-+++	20	0	20	20	20	1	-1	1	1	1	BC129	17	5720.33333	23.00666667	2078.084367	36.27666667	91.33333333	4.739194603	4795.03125	87.875	182.92085	3.67997008	1.207821292	2.530739388	0.646764226	1.939517196	3.03335331	1.121203247	3.006555203
++-++	20	20	0	20	20	1	1	-1	1	1	BC129	17	5443	20.86666667	1974.004133	36.68666667	91.33333333	4.659978885	4878.97695	88.935	188.5246	3.721789067	1.14976648	2.68985824	0.632386791	1.810945767	3.078843898	1.16841227	3.063737303
+++-+	20	20	20	0	20	1	1	1	-1	1	BC129	17	5366.33333	22.71333333	1755.7064	32.93	80.66666667	4.62119971	5054.4471	91.32	147.2877	2.913150362	1.129424143	2.813198528	0.560445363	1.567063492	2.93229382	1.330906372	2.27538764
++++-	20	20	20	20	0	1	1	1	1	-1	BC129	17	6026.33333	25.69666667	1204.265233	19.96666667	59	4.932337339	5209.0291	90.345	210.4981	4.070730856	1.270834268	3.198601066	0.389651383	1.296693122	3.808693327	1.202786861	3.063375226
+++++	20	20	20	20	20	1	1	1	1	1	BC129	17	5488.33333	21.92	2436.924367	44.75666667	81.66666667	4.091747473	5027.003	91.225	154.07675	3.070165952	1.159541762	2.847610438	0.81902561	1.743948413	3.195399397	1.315110044	2.310584677
0	10	10	10	10	10	0	0	0	0	0	BC129	17	4668.66667	18.77	2165.653067	50.03333333	76	3.64722264	4611.4512	91.24	185.06225	3.976451908	0.996572533	2.457578632	0.72504829	1.441798942	2.581450616	1.191662321	2.977747115
0	10	10	10	10	10	0	0	0	0	0	BC129	17	5161	23.10333333	2016.743167	39.58333333	92.66666667	4.6233001	4854.64425	90.665	154.2288	3.176231737	1.085026685	2.867208599	0.641566413	1.886474868	3.072881046	1.28227676	2.224375829
0	10	10	10	10	10	0	0	0	0	0	BC129	17	5253.66667	24.14	1752.815667	35.81333333	65	3.769659149	4572.4017	89.835	159.914	3.355942714	1.105357616	2.61476139	0.557224388	1.191997354	2.232452169	1.150567911	3.007053496
0	10	10	10	10	10	0	0	0	0	0	BC129	17	5218.33333	23.14333333	2237.7084	43.44	81	3.716420355	4888.484	90.2	142.113	2.917665867	1.104780751	2.701171895	0.726148718	1.774272487	2.84539334	1.250532511	2.463862644
0	10	10	10	10	10	0	0	0	0	0	BC129	17	5251	19.18333333	2310.762967	46.93333333	62.33333333	3.139553872	5077.4634	91.175	173.1106	3.377460345	1.116973242	2.506363853	0.76399847	1.423511905	2.532666643	1.285774375	2.718012099
0	10	10	10	10	10	0	0	0	0	0	BC129	17	5609.66667	19.81333333	2407.6265	42.96	95.33333333	4.198870126	5085.4139	90.615	202.6462	3.983567361	1.182581428	2.514584962	0.783962422	2.074305556	3.188888345	1.223899066	3.122495519
0	10	10	10	10	10	0	0	0	0	0	BC129	17	5371.66667	18.50333333	1912.6798	38.62666667	52	3.011690921	5027.92405	90.92	142.4049	2.788901611	1.145935181	2.565326438	0.647166149	1.024603175	2.262821428	1.22011077	2.232688066
0	10	10	10	10	10	0	0	0	0	0	BC129	17	5427.66667	12.40333333	2918.634333	55.59	72.33333333	2.933930065	4341.96375	84.875	49.5177	1.140174415	1.138110229	1.279760366	0.899061294	1.414318783	1.558465268	1.171123558	0.903184433
−−−−−	0	0	0	0	0	-1	-1	-1	-1	-1	BC130	58	1381.33333	0.286666667	910.6674	65.91666667	3	0.337786761	1068.97245	69.16	146.42	0.138052424	1	1	1	1	1	1	1
−−−−+	0	0	0	0	20	-1	-1	-1	-1	1	BC130	58	1329	0.373333333	896.9961667	66.08666667	1.333333333	0.120928591	1119.969	72.7	298.975	0.252550866	0.966865146	2.026984127	0.97292218	0.611111111	0.510551654	1.06059794	1.639250913
−−−+−	0	0	0	20	0	-1	-1	-1	1	-1	BC130	58	1867	0.4	1245.370933	65.48333333	4.333333333	0.368332165	1565.0393	76.105	703.975	0.448747364	1.359749752	2.015873016	1.391541704	1.5	1.089799641	1.470376166	3.619738562
−−−++	0	0	20	0	0	-1	-1	1	-1	-1	BC130	58	2054	0.423333333	1184.014133	57.76666667	5	0.430444007	1390.0076	76.01	249.34	0.189066474	1.491228164	1.623492063	1.294178281	1.666666667	1.282445014	1.292362551	1.19613031
−−+−−	0	20	0	0	0	-1	1	-1	-1	-1	BC130	58	1340.66667	0.273333333	859.9602667	64.16666667	3.333333333	0.36765386	1075.0317	69.71	247.74	0.211127012	0.97580777	0.992380952	0.941537578	1.444444444	1.35769932	0.986807865	2.107935548
−−+−+	20	0	0	0	0	1	-1	-1	-1	-1	BC130	58	1590	0.19	1033.009633	64.39666667	6	0.538493391	1001.01375	76.065	295.7	0.287466126	1.155022777	0.926666667	1.133897223	2.5	2.009055368	0.918325761	2.561430018
−−++−	0	0	0	20	20	-1	-1	-1	1	1	BC130	58	2000.33333	0.773333333	1179.387633	59.73666667	8	0.697117054	1256.54055	78.065	343.64	0.282739798	1.444569569	3.393015873	1.294373919	2.888888889	2.190931715	1.169822176	1.934375453
−−+++	0	0	20	0	20	-1	-1	1	-1	1	BC130	58	2058.33333	0.413333333	1153.316767	56.19	5.333333333	0.475812028	1453.0061	73.36	397.11	0.290292382	1.491684158	1.831428571	1.299898598	1.972222222	1.611642597	1.338756128	2.115029667
−+−−−	0	20	0	0	20	-1	1	-1	-1	1	BC130	58	2004.66667	0.933333333	1124.968033	56.37333333	6	0.488839419	1510.02325	72.45	837.975	0.594494354	1.454755362	3.964444444	1.241210083	2.555555556	1.844917547	1.392406713	4.197507506
−+−−+	20	0	0	0	20	1	-1	-1	-1	1	BC130	58	1769.33333	0.43	1062.626	58.44666667	5	0.501082883	1427.0392	76.75	648.325	0.462463859	1.284946929	1.833968254	1.154457873	1.694444444	1.537736428	1.351946572	4.185225029
−+−+−	0	0	20	20	0	-1	-1	1	1	-1	BC130	58	2116	0.666666667	1238.0172	58.16666667	7.666666667	0.665033237	1965.54065	77.74	700.565	0.360511351	1.534014838	3.225714286	1.36403456	2.694444444	1.982150035	1.823189758	2.918002527
−+−++	0	20	0	20	0	-1	1	-1	1	-1	BC130	58	1758.66667	0.536666667	1080.991067	61.46666667	5	0.501135562	1693.5726	73.42	1297.705	0.762184352	1.274748914	2.435873016	1.205973117	1.722222222	1.692673488	1.576424946	6.648122368
−++−−	20	0	0	20	0	1	-1	-1	1	-1	BC130	58	1993.33333	0.4	1375.0691	68.55333333	13.66666667	1.011326335	1709.9767	84.28	1403.36	0.821704704	1.449902433	2.033650794	1.517493931	5.055555556	3.33115032	1.606052432	7.154799557
−++−+	0	20	20	0	0	-1	1	1	-1	-1	BC130	58	2031.66667	0.593333333	1249.995867	61.8	8	0.769720776	1708.5119	77.925	938.07	0.550044097	1.473035429	2.353333333	1.417159055	2.833333333	2.655217374	1.600684078	4.181914735
−+++−	20	0	20	0	0	1	-1	1	-1	-1	BC130	58	1562.33333	0.37	1008.680567	67.02	5	0.498297676	1368.4737	74.035	497.97	0.344051435	1.127553349	1.715873016	1.121397448	1.777777778	1.665221215	1.267873355	3.495884537
−++++	20	20	0	0	0	1	1	-1	-1	-1	BC130	58	2228	0.496666667	1234.298367	56.71333333	10.33333333	0.80611664	1688.4955	79.75	993.525	0.583749289	1.617212745	2.074920635	1.371255586	3.444444444	2.612133232	1.55765848	5.041872029
+−−−−	0	0	20	20	20	-1	-1	1	1	1	BC130	58	1569	0.523333333	882.7057	56.34333333	2.333333333	0.265475099	957.5041	67.765	352.43	0.370155263	1.134421116	2.755873016	0.965700479	0.944444444	0.908748645	0.898490323	3.982878635
+−−−+	0	20	0	20	20	-1	1	-1	1	1	BC130	58	1901.66667	0.593333333	1165.2598	61.88666667	15	1.11109802	1360.5029	72.17	453.55	0.332457093	1.383236305	2.462539683	1.311235323	6.861111111	4.488634981	1.264257765	2.849772563
+−−+−	0	20	20	0	20	-1	1	1	-1	1	BC130	58	1568	0.313333333	1010.661933	64.79333333	3.333333333	0.316750374	998.99795	71.33	147.07	0.144789127	1.141914472	1.119365079	1.118359276	1.361111111	1.180984654	0.930538772	1.355437709
+−−++	20	0	0	20	20	1	-1	-1	1	1	BC130	58	1688	0.446666667	1114.977033	65.91666667	4	0.36054029	1176.9915	69.125	303.515	0.256696206	1.228100522	1.907301587	1.24291448	1.416666667	1.12725084	1.105337477	1.925582699
+−+−−	20	0	20	0	20	1	-1	1	-1	1	BC130	58	1847.66667	0.323333333	1072.702067	58.43	4.333333333	0.392166768	1402.48465	80.485	549.975	0.391536451	1.332405606	1.539047619	1.186089685	1.555555556	1.387866953	1.310913445	3.383235663
+−+−+	20	20	0	0	20	1	1	-1	-1	1	BC130	58	1524	0.346666667	971.3410667	64.33	3	0.307756127	1028.014	69.18	404.69	0.387859158	1.102042059	1.388253968	1.0792488	1	0.998692524	0.9528745	3.460427477
+−++−	0	20	20	20	0	-1	1	1	1	-1	BC130	58	2026	0.596666667	969.0132667	49.48666667	7	0.78072112	1676.99535	83.47	911.175	0.568533663	1.472793952	2.876190476	1.0873228	2.583333333	2.829706556	1.525214934	4.519505134
+−+++	20	0	20	20	0	1	-1	1	1	-1	BC130	58	1988	0.256666667	1217.7243	61.25666667	7.333333333	0.594257461	1423.9735	74.55	598.085	0.422274926	1.436363295	1.376507937	1.351810621	2.555555556	1.989114929	1.324116614	3.47825369
++−−−	20	20	0	20	0	1	1	-1	1	-1	BC130	58	1560	0.776666667	1100.0395	70.74333333	6.333333333	0.605870408	1372.9913	76.21	1147.91	0.843434786	1.135603178	4.476825397	1.220656453	2.194444444	1.863489429	1.297827208	7.451584093
++−−+	20	20	20	0	0	1	1	1	-1	-1	BC130	58	2043.33333	0.256666667	1079.650067	53.29666667	7	0.699420658	1442.9512	75.02	1206.61	0.826874189	1.483603476	1.282857143	1.236019128	2.888888889	2.642334089	1.357121595	5.96699915
++−+−	0	20	20	20	20	-1	1	1	1	1	BC130	58	2508	1.16	1322.585133	52.39333333	13	0.983390194	1892.0916	78.89	1105.02	0.580725862	1.820902512	4.461904762	1.467135075	5.138888889	3.413700012	1.777010086	4.248126693
++−++	20	0	20	20	20	1	-1	1	1	1	BC130	58	1977.66667	0.42	1402.351633	71.25	8	0.589695695	1947.9945	77.44	1205.07	0.644610491	1.431299838	1.80984127	1.556576503	2.305555556	1.566527314	1.806990261	4.604465772
+++−−	20	20	0	20	20	1	1	-1	1	1	BC130	58	1691.66667	0.553333333	1114.3252	66.56666667	6.333333333	0.599013933	1619.41275	78.475	802.6	0.477221058	1.224543808	2.329206349	1.255079317	2.277777778	1.991198172	1.489647928	4.37813591
+++−+	20	20	20	0	20	1	1	1	-1	1	BC130	58	1800	0.566666667	1076.6726	60.22666667	5	0.491740452	1476.4983	73.97	997.975	0.663696438	1.309467574	1.814603175	1.177988918	1.777777778	1.487419014	1.371578933	6.079176264
++++−	20	20	20	20	0	1	1	1	1	-1	BC130	58	2165.66667	0.96	1247.9916	55.84666667	13.66666667	1.201257753	1774.0583	76.46	850.595	0.477125726	1.577511195	4.588571429	1.378940167	5.055555556	3.745401855	1.66928752	3.812682296
+++++	20	20	20	20	20	1	1	1	1	1	BC130	58	2050	1	1140.0525	57.92666667	12	1.054276286	1495.9934	83.53	1000.32	0.666958576	1.490071211	4.382222222	1.264207585	4.472222222	3.67725394	1.400571957	6.057038207
0	10	10	10	10	10	0	0	0	0	0	BC130	58	1876.66667	0.49	796.9418333	42.68333333	3.333333333	0.454701718	1763.0305	79.35	907.33	0.517462686	1.363153786	2.040952381	0.877226124	1.166666667	1.459470152	1.627595722	4.315961057
0	10	10	10	10	10	0	0	0	0	0	BC130	58	2131	0.706666667	1090.3332	51.16	8	0.773156079	1369.9963	78.05	706.055	0.516246044	1.544986902	3.069206349	1.214723907	2.805555556	2.495155592	1.2852699	4.855227936
0	10	10	10	10	10	0	0	0	0	0	BC130	58	2198	0.85	1249.7009	57.1	9.666666667	0.788610559	1784.5674	76.095	693.79	0.387730933	1.595682148	3.819047619	1.397643083	3.472222222	2.61906346	1.652304239	3.310881672
0	10	10	10	10	10	0	0	0	0	0	BC130	58	1926.33333	0.593333333	963.9632	50.09666667	7.333333333	0.79455895	1488.46175	79.375	551.41	0.378919227	1.400404104	2.848888889	1.075278299	2.555555556	2.59686926	1.405421566	3.622659275
0	10	10	10	10	10	0	0	0	0	0	BC130	58	2168.66667	0.71	1134.042333	52.61666667	9.666666667	0.874575722	1785.5291	82.52	1357.85	0.706451363	1.579239382	3.017777778	1.258836812	3.416666667	2.809229913	1.640412199	6.914539366
0	10	10	10	10	10	0	0	0	0	0	BC130	58	1633.33333	0.54	1164.679833	72.38333333	7	0.577813105	1444.5217	78.35	801.32	0.567750287	1.172691092	2.367936508	1.300786838	2.305555556	1.88951436	1.339568368	4.390239502
0	10	10	10	10	10	0	0	0	0	0	BC130	58	2031.33333	0.546666667	1421.330367	70.41333333	9.333333333	0.635778265	1775.49175	83.275	948.115	0.536998933	1.479947844	2.85968254	1.581832968	3.916666667	2.42795662	1.66804	5.056210212
0	10	10	10	10	10	0	0	0	0	0	BC130	58	2074	0.656666667	1333.636833	65.09333333	9.666666667	0.744478316	1385.00385	81.905	495.44	0.342153984	1.506767817	2.662539683	1.457850278	3.388888889	2.304197057	1.263629844	3.097430839
−−−−−	0	0	0	0	0	-1	-1	-1	-1	-1	BC148	44	1709	0.27	1293.0093	75.63	4.666666667	0.350932508	1886.966	96.52	9.9705	0.155408206	1	1	1	1	1	1	1
−−−−+	0	0	0	0	20	-1	-1	-1	-1	1	BC148	44	1598	1.006666667	1239.3366	77.76	6	0.439862188	1775.956	97.58	3.094	0.163968026	0.931877566	5.200548419	0.955297092	1.041666667	1.080851651	0.941170111	1.055079593
−−−+−	0	0	0	20	0	-1	-1	-1	1	-1	BC148	44	1888.66667	0.21	1466.710133	77.70666667	5	0.334908339	2129.9456	96.64	7.0528	0.093129139	1.105633138	0.816242206	1.135365487	1.041666667	0.918904711	1.128767344	0.599254967
−−−++	0	0	0	20	20	-1	-1	-1	1	1	BC148	44	2094.66667	0.246666667	1837.349067	87.53	3.333333333	0.169538051	3409.085	98.5	11.0752	0.172588832	1.22379322	1.007587709	1.413856031	0.783333333	0.565426248	1.806648874	1.110551607
−−+−−	0	0	20	0	0	-1	-1	1	-1	-1	BC148	44	2002.33333	0.17	1614.6144	79.8	5	0.302865043	2078.0375	97.79	4.0375	0.051129972	1.16744594	0.698595147	1.237293628	1.333333333	1.182154619	1.101258581	0.329004329
−−+−+	0	0	20	0	20	-1	-1	1	-1	1	BC148	44	2177	0.12	1950.019333	89.76333333	7.666666667	0.369914957	3223.8448	99.44	8.105	0.15084473	1.271635811	0.43279994	1.503488181	2.516666667	1.689852139	1.708480598	0.970635559
−−++−	0	0	20	20	0	-1	-1	1	1	-1	BC148	44	2240.33333	0.286666667	1861.6003	82.98333333	13.66666667	0.73538479	3257.8854	99.66	12.0953	0.180614088	1.309675974	1.093231162	1.434720073	7.908333333	5.727237685	1.726520457	1.162191451
−−+++	0	0	20	20	20	-1	-1	1	1	1	BC148	44	1618	0.83	1266.2628	78.32666667	4.333333333	0.366832821	1755.972	95.85	8.0608	0.2295253	0.949279023	3.805837277	0.985549338	0.958333333	0.989886107	0.930579565	1.476918797
−+−−−	0	20	0	0	0	-1	1	-1	-1	-1	BC148	44	1928.66667	0.29	1740.9994	90.42	6.333333333	0.368986358	2005.0002	98.14	4.9032	0.101895252	1.129246158	1.04762978	1.351253693	1.866666667	1.363833998	1.062552372	0.655661979
−+−−+	0	20	0	0	20	-1	1	-1	-1	1	BC148	44	2386.33333	0.256666667	2059.3229	86.22333333	8	0.381432528	3205.0569	98.83	8.1075	0.091065466	1.393932278	0.912403275	1.589038297	2.491666667	1.608249919	1.698523927	0.585975918
−+−+−	0	20	0	20	0	-1	1	-1	1	-1	BC148	44	2170.33333	0.3	1851.622367	85.44	11.66666667	0.555951781	2922.0704	98.32	13.9684	0.244100895	1.268629443	1.111636992	1.42878079	2.408333333	1.610410246	1.548554876	1.570707893
−+−++	0	20	0	20	20	-1	1	-1	1	1	BC148	44	1448.33333	0.306666667	1095.323833	75.53333333	7	0.661184451	1979.9136	98.21	8.064	0.254556562	0.847113376	1.059725039	0.846670919	3.55	4.356290009	1.049257697	1.637986627
−++−−	0	20	20	0	0	-1	1	1	-1	-1	BC148	44	2614	0.36	2333.635433	89.33333333	10.33333333	0.42928629	3026.0064	98.76	11.0304	0.16200891	1.527410524	1.371084066	1.803533742	2.466666667	1.372054085	1.60363589	1.042473336
−++−+	0	20	20	0	20	-1	1	1	-1	1	BC148	44	1649.66667	1.19	1269.670067	76.82	8.666666667	0.687533906	2075.9843	97.97	8.8998	0.193936919	0.96290088	6.244046278	0.976987498	4.125	4.546626094	1.100170485	1.247919431
−+++−	0	20	20	20	0	-1	1	1	1	-1	BC148	44	2485.66667	0.286666667	2211.046933	89.00666667	8	0.346771239	3267.9504	98.67	14.904	0.273639404	1.452316054	1.148786718	1.707079258	2.05	1.209117649	1.731854416	1.760778352
−++++	0	20	20	20	20	-1	1	1	1	1	BC148	44	2107	0.106666667	1817.717267	86.54	9	0.528483302	1534.9764	99.48	2.9317	0.060313631	1.238642937	0.438321689	1.418650851	4.75	3.019715361	0.81346267	0.38809811
+−−−−	20	0	0	0	0	1	-1	-1	-1	-1	BC148	44	2272.33333	0.463333333	2029.359167	89.18333333	15	0.758452926	2916.0365	98.15	13.9637	0.20376974	1.32766165	1.657576441	1.565309693	8.416666667	5.675750083	1.545357203	1.311190355
+−−−+	20	0	0	0	20	1	-1	-1	-1	1	BC148	44	2380.66667	0.92	2053.350267	86.29	9.333333333	0.42709691	2979.0081	98.61	6.042	0.172396309	1.391295943	4.73506874	1.585986438	2.116666667	1.327978239	1.578729081	1.109312781
+−−+−	20	0	0	20	0	1	-1	-1	1	-1	BC148	44	2933	0.36	2585.931	88.21333333	11	0.412162342	3402.1197	99.39	29.0955	0.060368246	1.718104667	1.204868154	2.00066617	2.766666667	1.363414345	1.802957605	0.388449542
+−−++	20	0	0	20	20	1	-1	-1	1	1	BC148	44	1511.66667	0.376666667	1159.351767	76.77333333	6.666666667	0.568556547	1837.944	96.48	8.001	0.165837479	0.887019374	1.384606716	0.898091904	2.708333333	2.885997539	0.97402073	1.0671089
+−+−−	20	0	20	0	0	1	-1	1	-1	-1	BC148	44	2832.66667	0.2	2442.0258	86.00333333	19	0.740536788	3708.8634	99.46	10.8141	0.160868691	1.655961204	0.787619262	1.885345685	8.625	4.511647946	1.965516814	1.035136403
+−+−+	20	0	20	0	20	1	-1	1	-1	1	BC148	44	2494	0.933333333	2232.6077	89.48	6.333333333	0.270695947	2733.9565	98.45	6.9425	0	1.463983139	4.876117497	1.730768731	2.325	1.237005914	1.448863679	0
+−++−	20	0	20	20	0	1	-1	1	1	-1	BC148	44	1997.66667	0.253333333	1793.3455	89.74666667	11.33333333	0.736254202	1973.09	99.25	5.964	0.201511335	1.171871056	0.92288333	1.397830039	3.125	2.303831525	1.045641522	1.29665827
+−+++	20	0	20	20	20	1	-1	1	1	1	BC148	44	2343.33333	1.153333333	2008.309	85.68666667	10.33333333	0.463389052	2986.9646	98.71	19.0638	0.202613717	1.367716074	5.914168733	1.546194964	2.05	1.30929217	1.582945639	1.303751731
++−−−	20	20	0	0	0	1	1	-1	-1	-1	BC148	44	2756.33333	1.25	2470.652367	89.69666667	8.666666667	0.352881777	3543.126	98.97	13.962	0.252601799	1.613884729	6.731124634	1.912643016	2.841666667	1.470656956	1.877684071	1.625408373
++−−+	20	20	0	0	20	1	1	-1	-1	1	BC148	44	2464.66667	0.13	2207.410567	89.57333333	11	0.464041659	3249.1275	98.25	14.8815	0.27480916	1.441137276	0.490421456	1.70413422	1.891666667	1.095052258	1.721879197	1.768305344
++−+−	20	20	0	20	0	1	1	-1	1	-1	BC148	44	2252.33333	0.396666667	1920.380533	85.20333333	12.66666667	0.645398384	2590.9632	97.92	7.938	0.194035948	1.31785975	1.53823905	1.48202867	6.641666667	4.488917773	1.3730842	1.248556645
++−++	20	20	0	20	20	1	1	-1	1	1	BC148	44	2751	0.456666667	2478.006867	90.06333333	14.33333333	0.55768154	3296.1045	99.43	17.901	0.331891783	1.608645238	1.770377883	1.915298024	3.258333333	1.702316787	1.746774717	2.135612994
+++−−	20	20	20	0	0	1	1	1	-1	-1	BC148	44	2138.33333	0.37	1841.644833	86.27666667	12	0.61685422	2689.044	99.3	10.0196	0.151057402	1.247579462	1.307114417	1.419147494	2.966666667	2.138510785	1.425062243	0.972004028
+++−+	20	20	20	0	20	1	1	1	-1	1	BC148	44	2497.33333	0.273333333	2188.646233	87.57333333	15.33333333	0.687622692	3052.0042	98.42	26.0484	0.558829506	1.461843853	0.988731125	1.691367948	4.916666667	2.924690993	1.617413456	3.595881596
++++−	20	20	20	20	0	1	1	1	1	-1	BC148	44	2966.66667	0.406666667	2644.376633	89.11333333	12	0.455050898	3138.9174	99.27	16.1262	0.060441221	1.737255607	1.674066561	2.046421305	4.208333333	2.033665006	1.663473216	0.388919109
+++++	20	20	20	20	20	1	1	1	1	1	BC148	44	2606.33333	0.963333333	2296.093533	88.00666667	20.33333333	0.937428417	2783.8832	98.44	29.1284	0.721251524	1.524311229	4.872398768	1.77766676	12.73333333	7.416188509	1.475322396	4.641013138
0	10	10	10	10	10	0	0	0	0	0	BC148	44	2649	0.276666667	2358.3772	89.02666667	9	0.382550138	3356.0163	98.91	19.0008	0.181983621	1.552446449	1.083201863	1.828825207	3.125	1.651482146	1.77852505	1.171003943
0	10	10	10	10	10	0	0	0	0	0	BC148	44	2707.66667	0.366666667	2416.929733	89.31333333	14	0.54313961	3448.8872	99.22	23.9844	0.403144527	1.579509248	1.41619713	1.85980186	4.041666667	2.260333003	1.8277421	2.594100652
0	10	10	10	10	10	0	0	0	0	0	BC148	44	2473.33333	0.3	2173.5855	87.64333333	10.33333333	0.437490998	3384.8545	99.35	8.8582	0.120785103	1.442675402	1.110735482	1.671790837	2.366666667	1.459400746	1.793807891	0.777211877
0	10	10	10	10	10	0	0	0	0	0	BC148	44	2876.66667	0.316666667	2527.036433	87.86666667	10	0.405840308	3292.112	99.16	18.924	0.363049617	1.685152206	1.270190068	1.959693853	3.391666667	1.707364738	1.744658886	2.336103267
0	10	10	10	10	10	0	0	0	0	0	BC148	44	2945.66667	0.416666667	2616.733033	88.82	13.33333333	0.501357072	3163.976	98.72	19.871	0.506482982	1.724383881	1.477800316	2.025445862	3.425	1.682601891	1.676753052	3.259049163
0	10	10	10	10	10	0	0	0	0	0	BC148	44	2324	0.306666667	2080.9741	90.13333333	9.333333333	0.506979745	1932.0081	99.23	6.0357	0.100775975	1.362183403	1.161032229	1.620616209	2.05	1.326656768	1.023870117	0.648459807
0	10	10	10	10	10	0	0	0	0	0	BC148	44	2718	0.276666667	2444.062067	89.98333333	11	0.434154897	3357.8721	98.79	9.8571	0.15183723	1.587342364	1.031177222	1.887793004	2.525	1.348672754	1.779508534	0.977021966
0	10	10	10	10	10	0	0	0	0	0	BC148	44	2278	0.286666667	2046.599267	90.13666667	10	0.487601445	1676.9165	99.05	3.0474	0.121150934	1.338896666	1.150063857	1.598858944	3.425	1.946049448	0.888684004	0.779565876
